# Supplementary material for: A 12-Week, Randomized, Double-Blind, Placebo-Controlled Study to Evaluate the Efficacy and Safety of Lactobacillus plantarum LMT1-48 on Body Fat Loss
Source: Nutrients. 2025 Mar 28;17(7):1191. doi: 10.3390/nu17071191 (PMC11990557; doi:10.3390/nu17071191)
Supplement: Supplementary file 1 [file nutrients-17-01191-s001.zip]

Archive with 1 entries (1 files):
- nutrients-3537159-supplementary.pdf
